# Supplementary material for: Alteration in Levels of Specific miRNAs and Their Potential Protein Targets between Human Pancreatic Cancer Samples, Adjacent Normal Tissue, and Xenografts Derived from These Tumors
Source: Life (Basel). 2023 Feb 22;13(3):608. doi: 10.3390/life13030608 (PMC10057657; doi:10.3390/life13030608)
Supplement: Supplementary file 1 [file life-13-00608-s001.zip]

Archive with 1 entries (1 files):
- life-2120826-supplementary.pdf
